# Supplementary material for: NTRK fusion positive colorectal cancer is a unique subset of CRC with high TMB and microsatellite instability
Source: Cancer Med. 2022 May 4;11(13):2541–9. doi: 10.1002/cam4.4561 (PMC9249987; doi:10.1002/cam4.4561)
Supplement: Supplementary file 3 — Table S1 [file CAM4-11-2541-s005.xlsx]

## Sheet: Sheet1
425-panel gene list
ABCB1 (MDR1)
AIP
AKT1
AKT2
AKT3
ALK
AMER1
APC
AR
ARAF
ARID1A
ARID2
ASCL4
ATM
ATR
ATRX
AURKA
AURKB
AXIN2
AXL
B2M
BAD
BAK1
BAP1
BARD1
BAX
BCL2
BLM
BMPR1A
BRAF
BRCA1
BRCA2
BRD4
BRIP1
BTG2
BTK
BUB1B
c11orf30
CBL
CBLB
CCND1
CCNE1
CD274 (PD-L1)
CDA
CDC73
CDH1
CDK12
CDK4
CDK6
CDK8
CDKN1A
CDKN1B
CDKN1C
CDKN2A
CDKN2B
CDKN2C
CEBPA
CEP57
CHD4
CHEK1
CHEK2
CREBBP
CRKL
CSF1R
CTCF
CTLA4
CTNNB1
CYLD
CYP2A13
CYP2A6
CYP2A7
CYP2D6
DAXX
DDR2
DENND1A
DICER1
DLL3
DNMT3A
DPYD
DUSP2
EGFR
EP300
EPAS1
EPCAM
EPHA2
EPHA3
ERBB2 (HER2)
ERBB3
ERBB4
ERCC1
ERCC2
ERCC3
ERCC4
ERCC5
ESR1
EXT1
EXT2
EZH2
FANCA
FANCC
FANCD2
FANCE
FANCF
FANCG
FANCI
FANCL
FAT1
FBXW7
FGF19
FGFR1
FGFR2
FGFR3
FGFR4
FH
FLCN
FLT1 (VEGFR1)
FLT3
FLT4
GATA1
GATA2
GATA3
GATA4
GATA6
GNA11
GNAQ
GNAS
GRIN2A
GRM3
GSTM1
GSTT1
HDAC2
HGF
HNF1A
HRAS
IDH1
IDH2
IFNG
IFNGR1
IGF1R
IGF2
IKBKE
IL7R
INPP4B
IRF2
JAK1
JAK2
JAK3
JUN
KDM5A
KDR (VEGFR2)
KEAP1
KIT
KITLG
KLLN
KMT2A (MLL)
KMT2B
KRAS
LHCGR
LMO1
LYN
LZTR1
MAP2K1 (MEK1)
MAP2K2 (MEK2)
MAP2K4
MAP3K1
MAX
MCL1
MDM2
MDM4
MED12
MEF2B
MEN1
MET
MGMT
MITF
MLH1
MLH3
MPL
MRE11A
MSH2
MSH6
MTOR
MUTYH
MYC
MYCL
MYCN
MYD88
NAT1
NBN
NF1
NF2
NFKBIA
NKX2-1
NOTCH1
NOTCH2
NPM1
NRAS
NRG1
NSD1
NTRK1
PAK3
PALB2
PALLD
PARK2
PARP1
PARP2
PAX5
PBRM1
PDCD1 (PD1)
PDCD1LG2 (PD-L2)
PDE11A
PDGFRA
PDGFRB
PDK1
PGR
PHOX2B
PIK3C3
PIK3CA
PIK3R1
PIK3R2
PKHD1
PLK1
PMS1
PMS2
POLD1
POLE
POLH
POT1
PPARD
PPP2R1A
PRDM1
PRF1
PRKACA
PRKAR1A
PRKCI
PRSS1
PTCH1
PTEN
PTK2
PTPN11
PTPN13
QKI
RAC1
RAC3
RAD50
RAD51
RAD51B
RAD51C
RAD51D
RAD54L
RAF1
RARA
RB1
RECQL4
RET
RHOA
RICTOR
RNF43
ROS1
RPTOR
RRM1
RUNX1
SBDS
SDHA
SDHB
SDHC
SDHD
SETD2
SGK1
SMAD2
SMAD3
SMAD4
SMARCA4
SMARCB1
SMO
SOX2
SPOP
SPRY4
SRC
STAG2
STAT3
STK11
STMN1
SUFU
TAP1
TAP2
TEK
TERC
TET2
TGFBR2
THADA
TMEM127
TNFAIP3
TNFRSF11A
TNFRSF14
TNFSF11
TOP1
TOP2A
TP53
TPMT
TSC1
TSC2
TSHR
TTF1
TUBB3
UGT1A1
VEGFA
VHL
WAS
WISP3
WRN
WT1
XPA
XPC
YAP1
ZNF217
ZNF703
ABCB4
ABCC2 (MRP2)
ADH1A
ADH1B
ADH1C
ALDH2
ARID1B
ARID5B
ASXL1
ATF1
ATIC
BAI3
BCL2L11 (BIM)
BCR
BIRC3
CASP8
CD74
CDK10
CUL3
CUX1
CXCR4
CYP19A1
CYP2B6*6
CYP2C19*2
CYP2C9*3
CYP3A4*4
CYP3A5
DHFR
EML4
EPHA5
EPHB2
ERBB2IP
ETV1
ETV4
ETV6
EWSR1
FANCM
FOXA1
FOXP1
FRG1
GRM8
GSTM4
GSTM5
GSTP1
HDAC9
HLA-A
HNF1B
HSD3B1
IKZF1
JARID2
KDM6A
KIF1B
KIF5B
KMT2C
KMT2D (MLL2)
LRP1B
MAP3K4
MAP4K3
MECOM
MLLT1
MLLT3
MLLT4
MTHFR
MYH9
NCOR1
NFE2L2
NKX2-4
NOTCH3
NQO1
NTRK2
NTRK3
PLAG1
POLD3
PRKACG
PRKDC
PRSS3
PTPRD
RARG
RASGEF1A
RELN
RUNX1T1
SDC4
SEPT9
SETBP1
SF3B1
SLC34A2
SLC3A2
SLC7A8
SMAD7
SOS1
SOX1
SOX14
SOX21
SRY
STT3A
TEKT4
TERT
TMPRSS2
TNFRSF19
TP63
TUBB4A
TUBB4B
TUBB6
TYMS
U2AF1
VAMP2
XRCC1
ZNF2
